# Supplementary material for: Weight Loss and Short-Chain Fatty Acids Reduce Systemic Inflammation in Monocytes and Adipose Tissue Macrophages from Obese Subjects
Source: Nutrients. 2022 Feb 11;14(4):765. doi: 10.3390/nu14040765 (PMC8878364; doi:10.3390/nu14040765)
Supplement: Supplementary file 1 [file nutrients-14-00765-s001.zip]

Archive with 1 entries (1 files):
- nutrients-1555888-supplementary.pdf
